# Supplementary material for: Can Multifrequency Tympanometry Be Used in the Diagnosis of Meniere’s Disease? A Systematic Review and Meta-Analysis
Source: J Clin Med. 2024 Mar 4;13(5):1476. doi: 10.3390/jcm13051476 (PMC10932169; doi:10.3390/jcm13051476)
Supplement: Supplementary file 1 [file jcm-13-01476-s001.zip]

Archive with 1 entries (1 files):
- jcm-2830666-supplementary.pdf
